# Supplementary material for: Synthesis of Hetero-bifunctional, End-Capped Oligo-EDOT Derivatives
Source: Chem. 2017 Jan 12;2(1):125–38. doi: 10.1016/j.chempr.2016.12.003 (PMC5268340; doi:10.1016/j.chempr.2016.12.003)
Supplement: Table S2. Compound Table [file mmc2.xlsx]

## Sheet: ChemOffice1
Compound Number	Structure	SI page	Monomer	Length
1		N/A	EDOT	1
2		S16 (Inferred)	EDOT	1
3		S17	EDOT	1
4		S22	EDOT	1
5		S22	EDOT	1
6		S22	EDOT	1
7		S23	EDOT	1
8		S23	EDOT	1
9		S23 / S26	EDOT	1
10		S26	EDOT	1
11		S28	EDOT	1
12		S28	EDOT	1
13		S29	EDOT	1
14		S23	EDOT	1
15		S30	EDOT	1
16		S25	EDOT	1
17		S24 / S29	EDOT	1
18		S24	EDOT	1
19		S32	EDOT	2
20		S42	EDOT	3
21		S36	EDOT	2
22		S38	EDOT	3
23		S40	EDOT	3
24		S41	EDOT	2
25		S14	EDOT	1
26		S44	EDOT	4
27		S47	EDOT	5
28		S49	EDOT	6
29		S49	EDOT	7
30		S41	EDOT	2
31		S43	EDOT	3
32		S45	EDOT	4
33		S47	EDOT	5
34		S33	EDOT	2
35		S39	EDOT	3
36		S38	EDOT	2
37		S42	EDOT	2
38		S44	EDOT	3
39		S46	EDOT	4
40		S48	EDOT	5
41		S46	EDOT	4
42		S18	EDOT	1
43		S14	DMT	1
44		S15	ProDOT	1
45		S55	EDOT/DMT	5
46		S57	EDOT/DMT	5
47		S58	EDOT/DMT	5
48		S55	EDOT/DMT	2
49		S57	EDOT/DMT	2
50		S15	DMT	1
51		S13	EDOT	2
52		S14	EDOT	3
53		S48	EDOT	5
54		S48	EDOT	5
55		S43	EDOT	3
56		S47	EDOT	5
57		S59	DMT	5
58		S62	ProDOT	5
59		N/A	EDOT	5
60		S49	EDOT	2
61		N/A		3
62		N/A	EDOT	3
63		N/A	DMT	3
64		N/A	ProDOT	3
65		S18	EDOT	1
66		S33	EDOT	2
67		S37	EDOT	2
68		S39	EDOT	3
69		S18	EDOT	1
70		S33	EDOT	2
71		S33	EDOT	2
72		S37	EDOT	2
73		S19	EDOT	1
74		S27	EDOT	1
75		S34	EDOT	2
76		S38	EDOT	2
77		S34	EDOT	2
78		S40	EDOT	3
79		S51	EDOT	2
80		S51	EDOT	2
81		S52	EDOT	2
82		S52	EDOT	2
83		S10	N/A	N/A
84		S53	DMT	1
85		S53	DMT	1
86		S54	EDOT/DMT	2
87		S56	EDOT/DMT	2
88		S9	N/A	N/A
89		S10	N/A	N/A
90		S10	N/A	N/A
91		S11	N/A	N/A
92		S11	N/A	N/A
93		S12	N/A	N/A
94		S12	N/A	N/A
95		S12	N/A	N/A
96		S13	N/A	N/A
97		S16	ProDOT	1
98		S17	EDOT	1
99		S19	EDOT	1
100		S19	EDOT	1
101		S20	EDOT	1
102		S20	EDOT	1
103		S20	EDOT	1
104		S21	EDOT	1
105		S25	EDOT	1
106		S25	EDOT	1
107		S30	EDOT	1
108		S31	EDOT	1
109		S32	EDOT	2
110		S35	EDOT	2
111		S35	EDOT	2
112		S36	EDOT	2
113		S42	EDOT	2
114		S43	EDOT	4
115		S50	EDOT	3
116		S58	DMT	2
117		S59	DMT	3
118		S60	ProDOT	1
119		S60	ProDOT	1
120		S61	ProDOT	2
121		S62	ProDOT	3
